# Supplementary material for: Effects of High-Fat Diet on Intestinal Microbiota in Largemouth Bass (Micropterus salmoides) from a Segmental Perspective
Source: Animals (Basel). 2026 Jul 9;16(14):2141. doi: 10.3390/ani16142141 (PMC13405785; doi:10.3390/ani16142141)
Supplement: Supplementary file 1 [file animals-16-02141-s001.zip]

Archive with 1 entries (1 files):
- animals-4342586-supplementary.pdf
